# Supplementary material for: A Five-Gene Signature for the Prediction of Event-Free Survival of Both Pediatric and Adult Acute Myeloid Leukemia
Source: Diagnostics (Basel). 2025 Jun 3;15(11):1421. doi: 10.3390/diagnostics15111421 (PMC12154220; doi:10.3390/diagnostics15111421)
Supplement: Supplementary file 1 [file diagnostics-15-01421-s001.zip]

Archive with 1 entries (1 files):
- diagnostics-3619061-supplementary.xlsx
