# Supplementary material for: A Five-Gene Signature for the Prediction of Event-Free Survival of Both Pediatric and Adult Acute Myeloid Leukemia
Source: Diagnostics (Basel). 2025 Jun 3;15(11):1421. doi: 10.3390/diagnostics15111421 (PMC12154220; doi:10.3390/diagnostics15111421)
Supplement: Supplementary file 1 [file diagnostics-15-01421-s001.zip › diagnostics-3619061-supplementary.xlsx]

## Sheet: Sheet1
	TCGA		TARGET
Gene ID	Coefficients	P Values	Coefficients	P Values
ADAR	2.53446	0.0124581	0.211438	0.00688661
ARHGEF35	0.590525	0.0156776	0.347646	9.13494e-05
ARHGEF5	0.553648	0.0150545	0.383807	4.08109e-05
ATP13A2	1.71348	0.000537252	0.325829	0.000305731
ATP2C2	0.629202	0.0268467	0.21024	0.00698703
BSCL2	-1.23869	0.0491055	-0.229971	0.00680711
C6orf48	-1.15505	0.034293	-0.260577	0.000685025
CALCRL	0.492531	0.00273455	0.252537	0.00260157
CALR	-1.12743	0.00358323	-0.170685	0.0325298
CARD6	1.27136	0.0465023	0.215161	0.0138719
CATSPER2P1	-1.04488	0.0280765	-0.247282	0.00477062
CCDC102A	0.621822	0.014097	0.240496	0.00544095
CCDC65	0.948048	0.0434016	0.238192	0.00638116
CD109	0.453724	0.000168493	0.231911	0.00819325
CD200R1	0.435952	0.0251611	0.202994	0.0131277
CD274	0.708494	0.00705258	0.193923	0.0246824
CDCP1	0.285847	0.0352245	0.164429	0.0449948
CITED2	-0.911327	0.0355094	-0.216964	0.00888038
CLCN5	0.938564	0.00130996	0.197976	0.0176185
CLNK	0.355906	0.0178191	0.182825	0.0249376
COBL	0.34004	0.00347669	0.155346	0.0446313
COX7A2L	-2.59937	0.00087093	-0.188051	0.013206
CPNE8	0.236464	0.0263314	0.255759	0.00259756
CRISPLD1	0.323628	0.0426079	0.181112	0.0476776
CUBN	0.765759	0.0221027	0.238425	0.00395726
DAGLB	-1.39583	0.0333052	-0.190383	0.0222903
DBP	-1.65082	0.0220958	-0.187299	0.0261639
DIRC3	0.437431	0.045127	0.236646	0.00541029
DNASE2	-0.797821	0.0186051	-0.214213	0.0133356
DOCK1	0.311018	0.00209574	0.296786	0.000570284
DTX3L	1.20824	0.0449891	0.226382	0.00619581
EEF1B2	-1.14904	0.039091	-0.256712	0.00177207
EIF2AK2	1.15308	0.0381127	0.300915	8.68664e-05
ELOVL7	0.443364	0.00627714	0.178012	0.0272203
ENPP2	0.354046	0.0394071	0.186865	0.038939
EPSTI1	0.480807	0.00527417	0.265857	0.00102421
ERGIC3	-1.61614	0.0363982	-0.192079	0.0216338
ETFDH	2.21456	0.0321828	0.191345	0.0304295
ETS2	1.88805	4.90771e-05	0.187777	0.0261022
ETV7	0.450572	0.0218661	0.350297	4.08638e-05
EXOC8	3.24415	0.000415803	0.179912	0.0242954
F2RL3	0.896577	4.34956e-05	0.283299	0.000828453
FGFR1	-0.347797	0.0300454	-0.169213	0.0491424
GDAP1	0.805773	0.0454054	0.263554	0.00337256
GGCX	-1.58021	0.0425247	-0.187799	0.024247
GLI2	0.285008	0.0386803	0.175646	0.0190013
GTPBP8	2.04523	0.0105281	0.195661	0.0203074
HEATR5B	1.91435	0.0157922	0.181361	0.0219904
HIVEP3	0.89972	0.00852786	0.163585	0.0371948
HYAL2	-1.23006	0.00595565	-0.193228	0.0225477
HYI	-0.807985	0.0328636	-0.178173	0.0403403
IDH3A	1.7986	0.00395825	0.186483	0.0249896
IFI44L	0.321811	0.0361615	0.291893	0.000334803
IFIT1	0.510038	0.0228414	0.194852	0.0124685
IFIT2	0.600451	0.0292896	0.163704	0.0318048
IFIT3	0.839873	0.00630545	0.160035	0.0414277
IFIT5	0.877405	0.0209245	0.228925	0.00367052
IL15	0.38448	0.0191621	0.178354	0.0413661
IL1R2	0.325269	0.00288031	0.172304	0.0429715
IL2RA	0.616248	0.000119285	0.229637	0.0130522
IRF9	1.25373	0.0241773	0.162914	0.049917
ITGB4	-0.548411	0.011261	-0.264711	0.0024714
KBTBD8	1.69119	5.78141e-05	0.18017	0.0370905
KCTD15	-0.748668	0.000758545	-0.182338	0.0240691
KIFC3	0.812392	0.000287696	0.177577	0.0354032
KLHL12	2.50736	0.0410076	0.217145	0.0105776
KMO	0.792834	0.0126974	0.290629	0.000602158
LAP3	1.10269	0.0166814	0.248645	0.000628892
LCMT1	-2.21089	0.00869026	-0.171116	0.0365265
LETMD1	-2.61162	0.014424	-0.174959	0.0263169
MACC1	0.331465	0.0471803	0.225462	0.0129783
MAP3K5	1.4102	0.0165045	0.181843	0.023655
MARCKSL1	-0.600904	0.0440947	-0.181826	0.0318429
MDM2	1.44339	0.0233285	0.229302	0.0080692
MED12L	0.279126	0.0433954	0.193793	0.0213497
MED20	3.51825	0.0045356	0.210749	0.0197797
MEIS1	0.204258	0.0364029	0.195867	0.0207148
METRN	-0.563467	0.0115805	-0.264708	0.00289543
MFAP4	-0.411285	0.00702758	-0.192657	0.0376227
MGST1	-0.349671	0.00750432	-0.17839	0.0338052
MMD	1.1121	0.0135729	0.232226	0.00568214
MPND	-0.900935	0.0209342	-0.232253	0.00695535
MPZL2	0.522518	0.00122489	0.201898	0.017742
MPZL3	0.970133	0.00185718	0.208372	0.019761
MR1	1.64015	0.0110206	0.171789	0.0331062
MSTN	0.524517	0.0279225	0.199638	0.0204908
MTMR1	1.84229	0.0250582	0.259281	0.00278287
MX1	0.57446	0.00490039	0.237375	0.00308691
MYH15	1.29122	4.95601e-07	0.272129	0.00153825
MYO1E	0.510137	0.0171082	0.177673	0.0297636
MYOT	0.558167	0.0338975	0.21784	0.0106768
NACA	-2.50567	0.00280832	-0.162408	0.0429256
OAS3	0.862851	0.00456871	0.297446	0.000301718
P2RY12	0.594949	0.000972427	0.205661	0.0157407
PARP14	0.97482	0.025496	0.350836	3.87988e-05
PARP9	1.21285	0.00753223	0.206704	0.0105636
PCDH12	0.629634	0.0343263	0.260504	0.00322444
PCOLCE	-0.476583	0.0499763	-0.210346	0.017093
PCYT1A	1.84606	0.0453423	0.217326	0.0134776
PDGFD	0.399286	0.0186958	0.179695	0.0377938
PDIA3	-1.65292	0.0159487	-0.165642	0.0406477
PIK3AP1	1.06647	0.0258827	0.173416	0.0434694
PITX1	0.475447	0.0144926	0.261248	0.00308886
PLA2G4A	0.89303	0.00128297	0.209401	0.0389793
POLG	2.2386	0.0340978	0.163486	0.0348938
PPP1R15A	-0.977754	0.0455398	-0.264059	0.00155934
PRDM16	0.260424	0.00397625	0.177681	0.030707
PRKAR2B	0.51832	0.0148962	0.161957	0.0316003
PRRT4	-0.416839	0.00172414	-0.19013	0.0368123
PRUNE2	0.651567	0.00655364	0.202373	0.0140443
PSTPIP2	1.33529	0.00541787	0.245011	0.00530567
PTPRC	1.34228	0.0079884	0.214921	0.0178668
RAC3	-0.679949	0.00824768	-0.197254	0.0182914
RARRES2	-0.533627	0.0203497	-0.184764	0.0346292
RBP5	1.17128	0.00494802	0.217734	0.0167404
RNF213	1.29454	0.026026	0.184855	0.0345735
RPL11	-1.65312	0.0290496	-0.202061	0.0115777
RPL17	-1.27509	0.0197806	-0.186595	0.0186865
RPL24	-1.49847	0.0344986	-0.248138	0.00186309
RPL26	-1.02528	0.0390108	-0.244624	0.00190934
RPL36AL	-1.69705	0.0305624	-0.167773	0.0363784
RPS14	-0.929827	0.0223477	-0.238134	0.00255737
RRN3	1.75949	0.0384322	0.195447	0.0264381
SAMD9L	0.90161	0.0247816	0.249018	0.00330387
SCMH1	-1.02887	0.0161056	-0.219581	0.00889508
SCN2A	0.579256	6.21251e-06	0.187085	0.0218783
SDHAP3	0.94537	0.00916009	0.360078	0.000135119
SEL1L3	0.712873	0.0124123	0.185701	0.0232237
SGPL1	1.24997	0.0261942	0.259513	0.00210952
SH3TC2	0.717881	0.000215471	0.241675	0.00515787
SIX3	-0.541976	0.000394798	-0.219797	0.0132052
SLC25A12	3.32081	0.00118989	0.266671	0.00231761
SLC26A7	0.598718	0.0217902	0.201138	0.0169049
SLC38A1	0.465222	0.0306253	0.197215	0.0319482
SLC39A7	-2.21982	0.0123104	-0.192118	0.0188577
SOBP	0.63544	0.0219403	0.254985	0.00263614
SORT1	0.305595	0.0209428	0.227427	0.00832015
SPAG1	0.778382	0.0218383	0.34538	8.90443e-05
SPATC1	0.477426	0.00934481	0.236956	0.00601328
SPATS2L	0.413345	0.0406413	0.263742	0.00176531
SPINK2	0.284229	0.0292157	0.198915	0.0226744
SSC5D	-0.496579	0.0165717	-0.221947	0.00825708
SSR2	-1.93207	0.0326048	-0.223997	0.00601859
ST13	-2.28968	0.00189975	-0.228961	0.00725568
STAG3L4	-1.58714	0.0336192	-0.205327	0.0130003
STIM2	2.91554	2.02151e-05	0.1822	0.0398463
SUPT4H1	-2.89562	0.0101024	-0.180765	0.0205529
SYNGR1	-0.856381	0.0253982	-0.211153	0.0115299
SYNJ2	0.599095	0.0269545	0.170682	0.0410626
TG	0.805758	0.00430146	0.206548	0.0162889
TGIF1	-0.94026	0.0148166	-0.180723	0.0196813
TLR6	0.623355	0.0136609	0.184922	0.0383524
TMEM134	-1.1643	0.0477378	-0.18069	0.0215115
TMEM163	0.542171	0.00594739	0.190335	0.02193
TMEM19	1.40123	0.0495395	0.157608	0.0489924
TOMM40L	1.82708	0.00598586	0.206656	0.0090407
TRH	-0.25919	0.00285285	-0.173704	0.033217
TSLP	0.286107	0.0339032	0.165166	0.0403926
TTC38	1.66102	0.00702616	0.23104	0.0105418
UFC1	-1.89382	0.0325377	-0.221916	0.00477022
UXT	-1.65358	0.0164256	-0.287679	0.000618716
VEGFB	-1.11707	0.0430156	-0.161947	0.0422855
WDR44	2.99155	0.0049788	0.177621	0.0354798
XPR1	1.78805	0.0254247	0.270894	0.000847324
ZBTB38	0.790098	0.0124007	0.220792	0.00768808
ZBTB6	1.08386	0.0301343	0.263012	0.00234315
ZDHHC13	1.50881	0.0368653	0.219408	0.00982412
ZFAND2B	-1.16799	0.0494961	-0.159342	0.043112
ZNF101	1.6157	0.0459284	0.199686	0.0143849
ZNF142	1.93162	0.0484514	0.16617	0.0458274
